# Supplementary material for: STAT3 sustains tumorigenicity following mutant KRAS ablation
Source: EMBO Rep. 2025 Aug 26;26(20):4900–22. doi: 10.1038/s44319-025-00563-w (PMC12549880; doi:10.1038/s44319-025-00563-w)
Supplement: Supplementary file 2 — Source data Fig. 1A to 1I [file 44319_2025_563_MOESM2_ESM.zip]

Archive with 56 entries (46 files):
- Figure 1A-1I/
- __MACOSX/._Figure 1A-1I
- Figure 1A-1I/Figure 1H/
- __MACOSX/Figure 1A-1I/._Figure 1H
- Figure 1A-1I/Figure 1F/
- __MACOSX/Figure 1A-1I/._Figure 1F
- Figure 1A-1I/Figure 1A/
- __MACOSX/Figure 1A-1I/._Figure 1A
- Figure 1A-1I/Figure 1G/
- __MACOSX/Figure 1A-1I/._Figure 1G
- Figure 1A-1I/Figure 1I/
- __MACOSX/Figure 1A-1I/._Figure 1I
- Figure 1A-1I/.DS_Store
- __MACOSX/Figure 1A-1I/._.DS_Store
- Figure 1A-1I/Figure 1B/
- __MACOSX/Figure 1A-1I/._Figure 1B
- Figure 1A-1I/Figure 1E/
- __MACOSX/Figure 1A-1I/._Figure 1E
- Figure 1A-1I/Figure 1D/
- __MACOSX/Figure 1A-1I/._Figure 1D
- Figure 1A-1I/Figure 1C/
- __MACOSX/Figure 1A-1I/._Figure 1C
- Figure 1A-1I/Figure 1H/Figure 1H.pptx
- __MACOSX/Figure 1A-1I/Figure 1H/._Figure 1H.pptx
- Figure 1A-1I/Figure 1F/.DS_Store
- __MACOSX/Figure 1A-1I/Figure 1F/._.DS_Store
- Figure 1A-1I/Figure 1F/Figure 1F.pptx
- __MACOSX/Figure 1A-1I/Figure 1F/._Figure 1F.pptx
- Figure 1A-1I/Figure 1A/.DS_Store
- __MACOSX/Figure 1A-1I/Figure 1A/._.DS_Store
- Figure 1A-1I/Figure 1A/Figure 1A.docx
- __MACOSX/Figure 1A-1I/Figure 1A/._Figure 1A.docx
- Figure 1A-1I/Figure 1G/.DS_Store
- __MACOSX/Figure 1A-1I/Figure 1G/._.DS_Store
- Figure 1A-1I/Figure 1G/Figure 1G.pptx
- __MACOSX/Figure 1A-1I/Figure 1G/._Figure 1G.pptx
- Figure 1A-1I/Figure 1I/Figure 1I.pptx
- __MACOSX/Figure 1A-1I/Figure 1I/._Figure 1I.pptx
- Figure 1A-1I/Figure 1B/.DS_Store
- __MACOSX/Figure 1A-1I/Figure 1B/._.DS_Store
- Figure 1A-1I/Figure 1B/2022-04-12_Panc_gel1_Erk (1).jpg
- __MACOSX/Figure 1A-1I/Figure 1B/._2022-04-12_Panc_gel1_Erk (1).jpg
- Figure 1A-1I/Figure 1B/2022-04-26_Panc_gel3_ST3 (1).jpg
- __MACOSX/Figure 1A-1I/Figure 1B/._2022-04-26_Panc_gel3_ST3 (1).jpg
- Figure 1A-1I/Figure 1B/2022-04-12_Panc_gel1_PErk (1).jpg
- __MACOSX/Figure 1A-1I/Figure 1B/._2022-04-12_Panc_gel1_PErk (1).jpg
- Figure 1A-1I/Figure 1B/2022-04-12_Panc_gel1_Kras (1).jpg
- __MACOSX/Figure 1A-1I/Figure 1B/._2022-04-12_Panc_gel1_Kras (1).jpg
- Figure 1A-1I/Figure 1E/.DS_Store
- __MACOSX/Figure 1A-1I/Figure 1E/._.DS_Store
- Figure 1A-1I/Figure 1E/Figure 1E.pptx
- __MACOSX/Figure 1A-1I/Figure 1E/._Figure 1E.pptx
- Figure 1A-1I/Figure 1D/tumors_frequencies and latencies.xlsx
- __MACOSX/Figure 1A-1I/Figure 1D/._tumors_frequencies and latencies.xlsx
- Figure 1A-1I/Figure 1C/Figure 1C.pptx
- __MACOSX/Figure 1A-1I/Figure 1C/._Figure 1C.pptx
