# Supplementary material for: STAT3 sustains tumorigenicity following mutant KRAS ablation
Source: EMBO Rep. 2025 Aug 26;26(20):4900–22. doi: 10.1038/s44319-025-00563-w (PMC12549880; doi:10.1038/s44319-025-00563-w)
Supplement: Supplementary file 2 — Source data Fig. 1A to 1I [file 44319_2025_563_MOESM2_ESM.zip › Figure 1A-1I/Figure 1D/tumors_frequencies and latencies.xlsx]

## Sheet: Panc1
	Figure 1D
	Tumor Frequencies PANC1 and KO derivatives SC nude
400K
		wt and EV-Puro				ST3 KO-Puro				EV-Puro/ST3 KO-GFP				Kras KO-Puro						dbl KO: Kras-Puro/ST3-GFP
	experiment	wt		EV-Puro		9-4		9-12		EV/4		EV/10		2-2***		2-3		1-9*		2-3/4		2-3/11		2-3/18
		frequency (number tumors/number sites)	latency (days)	frequency (number tumors/number sites)	latency (days)	frequency (number tumors/number sites)	latency (days)	frequency (number tumors/number sites)	latency (days)	frequency (number tumors/number sites)	latency (days)	frequency (number tumors/number sites)	latency (days)	frequency (number tumors/number sites)	latency (days)	frequency (number tumors/number sites)	latency (days)	frequency (number tumors/number sites)	latency (days)	frequency (number tumors/number sites)	latency (days)	frequency (number tumors/number sites)	latency (days)	frequency (number tumors/number sites)	latency (days)
	October 2020	1/2	11
	December 2020	1/2	20	2/2	7, 28	3/4	35, 55, n/a	1/4	6					0/4	n/a	3/4	21, 48, 68
	September 2021			3/8	7, 21, 49					5/8	7, 7, 28, 35, 35	2/4	7, 28			2/6	35, 56			0/4	n/a	0/6	n/a	0/4	n/a
	December 2021			4/4	15, 15, 15, 21									0/8	n/a			3/4	24, 47, 59
	March 2022													1/4	39	5/8	18, 25, 39, 53, 71			0/8		0/8		4/8	37, 37, 37, 58
	individual	2/4	16 +/- 6	9/14	19 +/- 13	3/4	45 +/- 14	1/4	6	5/8	22 +/- 14	2/4	18 +/- 15	1/16	>90	10/18	43 +/- 19	3/4	43 +/- 18	0/12	>90	0/14	>90	4/12	42 +/- 11
		50.0%		64.3%		75.0%		25.0%		62.5%		50.0%		6.25%		56%		75.0%		0.0		0.0		33%
	combined clones			11/18	19 +/-12							11/20	24 +/-17			11/34								4/38
				61.1%								55%				32.4%								10.5%
	total mice			2 M, 4 F								8		2 F, 3 M		4 F, 2 M		1 M		2 F, 2 M		2 F, 2 M		2 F, 2 M
	total sites			18								20		16		18		4		12		14		12
								* one allele - G12S
								*** 400K and 1200K combined, as no tumors formed (update 6/20/22: 1 tumor, did not grow further from 5/6 to 6/20/22)

## Sheet: CFPAC1
50K
		wt and EV-Puro							ST3 KO-Puro								Kras KO-Puro										dbl KO: Kras-Puro/ST3-GFP
	experiment	wt				EV-Puro			9-3				9-4				2-2					2-11
		frequency (number tumors/number sites)	latency (days)	regressed (% tumors formed)	frequency if "regressed"="not formed"	frequency (number tumors/number sites)	latency (days)	regressed (% tumors formed)	frequency (number tumors/number sites)	latency (days)	regressed (% tumors formed)	frequency if "regressed"="not formed"	frequency (number tumors/number sites)	latency (days)	latencies if "regressed"="not formed"	regressed (% tumors formed)	frequency (number tumors/number sites)	latency (days)	regressed (% tumors formed)			frequency (number tumors/number sites)	latency (days)	regressed (% tumors formed)			frequency (number tumors/number sites)	latency (days)
	Dec. 2019
	July 2020	8/8	5, 8, 12, 12, 12, 15, 15, 19	0/8					4/4	15, 22, 22, 30	0/4		4/4	12, 12, 22, 33	12, 12, 22	1/4
	Feb. 2021					4/4	8, 18, 18, 18	0/4									0/4	n/a	n/a			0/4	n/a	n/a
	May 2021					4/4	12, 12, 15, 20	0/4
	subtotal frequency	8/8		0/8		8/8		0/8	4/4		0/4		4/4			1/4	0/4		n/a			0/4
	%	100		0		100		0	100		0		100			25	0					0
	total frequency	16/16		0/16	16/16				8/8		1/8	7/8					0/8
	%	100		0	100				100		12.5	87.5					0
	total mice	4F							2F								2F
	total sites	16							8								8
200K
		wt and EV-Puro							ST3 KO-Puro								Kras KO-Puro										dbl KO: Kras-Puro/ST3-GFP
	experiment	wt				EV-Puro			9-3				9-4				2-2					2-11			2-23		2-2/10		2-2/16		2-2/26		2-2/32		2-23/22		2-23/24
		frequency (number tumors/number sites)	latency (days)	regressed (% tumors formed)	frequency if "regressed"="not formed"	frequency (number tumors/number sites)	latency (days)	regressed (% tumors formed)	frequency (number tumors/number sites)	latency (days)	regressed (% tumors formed)		frequency (number tumors/number sites)	latency (days)		regressed (% tumors formed)	frequency (number tumors/number sites)	latency (days)	regressed (% tumors formed)	frequency if "regressed"="not formed"	latencies if "regressed"="not formed"	frequency (number tumors/number sites)	latency (days)	regressed (% tumors formed)	frequency (number tumors/number sites)	latency (days)	frequency if "regressed"="not formed"	latency (days)	frequency if "regressed"="not formed"	latency (days)	frequency (number tumors/number sites)	latency (days)	frequency (number tumors/number sites)	latency (days)	frequency (number tumors/number sites)	latency (days)	frequency (number tumors/number sites)	latency (days)
	Dec. 2019	2/2	6, 11	0/2
	July 2020
	Feb. 2021
	May 2021					4/4	7, 7, 7, 12	0/4									4/4	10, 15, 21, 51	1/4	3/4	10, 15, 51	0/4	n/a	n/a
	Oct. 2022																			6/8	6, 11, 19, 41, 41, 56						7/8	6, 6, 11, 11, 11, 11, 11	8/8	10, 10, 10, 10, 10, 24, 40, 40
	Jan. 2024																								1/8	61									0/4	n/a	0/4	n/a
	Apr. 2024																			6/8	9, 34, 34, 34, 41, 41										0/8	n/a	5/8	46, 59, 66, 53, 90
	subtotal frequency	2/2		0/2		4/4		0/4									4/4		1/4	15/20		0/4		n/a	1/8		7/8		8/8		0/8		3/8		0/4		0/4
	%	100		0		100		0									100		25	75		0			12.5		87.5		100		0		37.5		0		0
	total frequency	6/6		0/6	6/6												4/8		1/4								15/16
	%	100		0	100												50		25								93.75
	total mice	2F															2F, 2M			5		1			2 M		2 M		2 M		2 M		2 M		1 M		1 M
	total sites	6															8			20		4			8		8		8		8		8		4		4
750K
		wt and EV-Puro							ST3 KO-Puro								Kras KO-Puro										dbl KO: Kras-Puro/ST3-GFP
	experiment	wt				EV-Puro			9-3				9-4				2-2					2-11
		frequency (number tumors/number sites)	latency (days)	regressed (% tumors formed)		frequency (number tumors/number sites)	latency (days)	regressed (% tumors formed)	frequency (number tumors/number sites)	latency (days)	regressed (% tumors formed)		frequency (number tumors/number sites)	latency (days)		regressed (% tumors formed)	frequency (number tumors/number sites)	latency (days)	regressed (% tumors formed)			frequency (number tumors/number sites)	latency (days)	regressed (% tumors formed)			frequency (number tumors/number sites)	latency (days)
	Dec. 2019
	July 2020
	Feb. 2021
	May 2021																3/3	7, n/a, n/a	3/3			4/4	5, 5, 5, 5	4/4
	subtotal frequency																3/3		3/3			4/4		4/4
	%																100		100			100		100
	total frequency																7/7		7/7
	%																100		100
	total mice
	total sites

## Sheet: CFPAC1 summary 2024-07-17
	VK number		Cells Implanted																	Tumor Latency	SD
ST3KO 1	9-3		CFPAC1 (50K)	5	8	12	12	12	15	15	19	8	18	18	18	12	12	15	20	13.6875	4.34693
ST3KO 2	9-4		ST3KO 1	15	22	22	30													22.25	6.13052
KRASKO 1	2-11		ST3KO 2	12	12	22														15.3333	5.7735
DKO 1	2-11/12
DKO 2	2-11/15		CFPAC1 (200K)	6	11	7	7	7	12											8.33333	2.50333
DKO 3	2-11/26		KRASKO 1																	>90	N/A
DKO 4	2-11/29		KRASKO 2	61																61	N/A
KRASKO 2	2-23		DKO 6																	>90	N/A
DKO 5	2-23/2		DKO 7																	>90	N/A
DKO 6	2-23/22		KRASKO 3	10	15	51	6	11	19	41	41	56	9	34	34	34	41	41		29.5333	16.4093
DKO 7	2-23/24		DKO 9	6	6	11	11	11	11	11										9.57143	2.43975
DKO 8	2-23/30		DKO 11																	>90	N/A
KRASKO 3	2-2		DKO 13	45	59	66	53	90												62.6	17.1552
DKO 9	2-2/10		DKO 15	10	10	10	10	10	24	40	40									19.25	13.6878
DKO 10	2-2/24
DKO 11	2-2/26
DKO 12	2-2/29
DKO 13	2-2/32
DKO 14	2-2/43
DKO 15	2-2/16
			Cells Implanted	Tumor Frequency	Tumor Latency
			CFPAC1 (50K)	16/16	14 +/- 4d
			ST3KO 1	4/4	22 +/- 6d
			ST3KO 2	3/4	15 +/- 6d
			CFPAC1 (200K)	6/6	8 +/- 3d
			KRASKO 1	0/4	>90d
			KRASKO 2	1/8	61d
			DKO 6	0/4	>90d
			DKO 7	0/4	>90d
			KRASKO 3	15/20	30 +/- 16d
			DKO 9	7/8	10 +/- 2d
			DKO 15	8/8	19 +/- 14d
			DKO 13	5/8	63 +/- 17d
			DKO 11	0/8	>90d
