# Supplementary material for: STAT3 sustains tumorigenicity following mutant KRAS ablation
Source: EMBO Rep. 2025 Aug 26;26(20):4900–22. doi: 10.1038/s44319-025-00563-w (PMC12549880; doi:10.1038/s44319-025-00563-w)
Supplement: Supplementary file 4 — Source data Fig. 2 [file 44319_2025_563_MOESM4_ESM.zip]

Archive with 46 entries (38 files):
- Figure 2/
- __MACOSX/._Figure 2
- Figure 2/Figure 2G/
- __MACOSX/Figure 2/._Figure 2G
- Figure 2/Figure 2A/
- __MACOSX/Figure 2/._Figure 2A
- Figure 2/Figure 2F/
- __MACOSX/Figure 2/._Figure 2F
- Figure 2/.DS_Store
- __MACOSX/Figure 2/._.DS_Store
- Figure 2/Figure 2C/
- __MACOSX/Figure 2/._Figure 2C
- Figure 2/Figure 2D/
- __MACOSX/Figure 2/._Figure 2D
- Figure 2/Figure 2E/
- __MACOSX/Figure 2/._Figure 2E
- Figure 2/Figure 2B/
- __MACOSX/Figure 2/._Figure 2B
- Figure 2/Figure 2G/Figure 2G.pptx
- __MACOSX/Figure 2/Figure 2G/._Figure 2G.pptx
- Figure 2/Figure 2A/.DS_Store
- __MACOSX/Figure 2/Figure 2A/._.DS_Store
- Figure 2/Figure 2A/Figure 2A.pptx
- __MACOSX/Figure 2/Figure 2A/._Figure 2A.pptx
- Figure 2/Figure 2F/Figure 2F.pptx
- __MACOSX/Figure 2/Figure 2F/._Figure 2F.pptx
- Figure 2/Figure 2C/.DS_Store
- __MACOSX/Figure 2/Figure 2C/._.DS_Store
- Figure 2/Figure 2C/Figure 2C.pptx
- __MACOSX/Figure 2/Figure 2C/._Figure 2C.pptx
- Figure 2/Figure 2D/Figure 2D.pptx
- __MACOSX/Figure 2/Figure 2D/._Figure 2D.pptx
- Figure 2/Figure 2E/B6 + DKOs HNF4A redo 81220.jpg
- __MACOSX/Figure 2/Figure 2E/._B6 + DKOs HNF4A redo 81220.jpg
- Figure 2/Figure 2E/B6 + DKOs  total ERK revised 31320.jpg
- __MACOSX/Figure 2/Figure 2E/._B6 + DKOs  total ERK revised 31320.jpg
- Figure 2/Figure 2E/B6 + DKOs + 640 KLF5.jpg
- __MACOSX/Figure 2/Figure 2E/._B6 + DKOs + 640 KLF5.jpg
- Figure 2/Figure 2E/B6 + DKOs KLF4 81220.jpg
- __MACOSX/Figure 2/Figure 2E/._B6 + DKOs KLF4 81220.jpg
- Figure 2/Figure 2E/B6 + DKOs FOXA2 71720.jpg
- __MACOSX/Figure 2/Figure 2E/._B6 + DKOs FOXA2 71720.jpg
- Figure 2/Figure 2E/B6 + DKOs FOXA1 72320.jpg
- __MACOSX/Figure 2/Figure 2E/._B6 + DKOs FOXA1 72320.jpg
- Figure 2/Figure 2B/Fig. 2B Data for derived boxplots.xlsx
- __MACOSX/Figure 2/Figure 2B/._Fig. 2B Data for derived boxplots.xlsx
