# Supplementary material for: STAT3 sustains tumorigenicity following mutant KRAS ablation
Source: EMBO Rep. 2025 Aug 26;26(20):4900–22. doi: 10.1038/s44319-025-00563-w (PMC12549880; doi:10.1038/s44319-025-00563-w)
Supplement: Supplementary file 4 — Source data Fig. 2 [file 44319_2025_563_MOESM4_ESM.zip › Figure 2/Figure 2B/Fig. 2B Data for derived boxplots.xlsx]

## Sheet: Sheet1
			Parental	STAT3KO	KRASKO	DKO			Parental	STAT3KO	KRASKO	DKO		RDI						EMT	Parental	STAT3KO	KRASKO	DKO
		Hbegf	128.742	128.037	34.4759	12.3191		Krt18	1129.22	1076.42	531.511	34.4098		Cdh1	128.675	47.5983	74.9044	0.405956		Acta2	0.0874732	0.0475003	189.117	897.505
		Col18a1	101.041	114.53	67.748	7.76378		Epha2	302.794	284.689	77.933	13.0641		Lad1	95.6929	75.4966	65.3288	4.85804		Sparc	3.20611	2.00461	304.303	685.731
		Zfpm1	70.496	18.4169	45.5513	6.96418		Ezr	215.746	249.85	93.9511	29.012		Areg	62.6278	111.163	29.7155	0.22339		Mgp	0.347357	0.141468	11.4919	493.266
		Eya2	60.015	55.6765	22.4981	7.49715		Msln	174.778	33.275	140.403	3.87341		F2rl1	57.1908	60.6685	30.3599	7.89167		Tnc	0.665019	9.28602	215.258	486.715
		Phlda1	50.0382	48.441	20.9251	8.24559		Lama5	170.934	102.041	118.22	32.9917		Lamc2	55.2887	1.41707	21.7361	4.5273		Gas1	2.50793	111.297	32.9345	318.074
		Hnf4a	45.3464	24.369	18.1834	0		Cdh1	138.675	47.5983	74.9044	0.405956		Sema4b	47.0309	47.0433	17.2906	11.2605		Col6a2	0.623751	0.103336	65.5057	299.253
		Ets2	39.6216	30.5553	50.0122	9.44301		Cldn6	137.376	36.6254	36.2067	0.101629		Tgfa	30.0479	17.7438	11.9747	0.687639		Myl9	0.0460372	0	34.1606	249.866
		Eps8	37.4778	38.2053	49.7371	10.1209		Col18a1	101.041	114.53	67.748	7.76378		Gjb3	17.623	14.6247	12.9462	2.36094		Crlf1	7.23355	2.03262	114.755	197.625
		Junb	35.397	54.8876	13.5611	4.63321		Tjp2	59.7121	42.4557	27.0863	12.4267		Cblc	9.40488	3.18133	1.72286	0.0460451		Postn	0.0119187	0	91.9697	138.414
		Igfbp3	34.0194	133.659	21.3737	0.932485		Lamc2	55.2887	1.41707	21.7361	4.5273		Irf6	9.02583	2.86704	2.62406	2.22301		Col5a1	6.36305	5.83712	70.7649	137.664
		Gatm	32.9317	21.4594	17.756	2.93102		Fermt1	52.0291	59.4012	30.6714	0.0511544		Prss22	8.75312	10.5508	5.53448	1.12795		Matn2	3.54233	4.33988	29.5042	83.8331
		Alcam	30.3957	43.2801	12.883	2.25676		Lgals4	50.6167	1.3142	5.52699	2.15647		Cldn7	5.64033	0.0633693	0.0306409	0.343941		Dab2	3.83099	4.5356	31.721	81.1468
		Foxq1	29.9287	18.9572	7.47804	0.129804		Cdh17	48.7649	0.268798	25.4036	0.132629		S100a14	5.34921	0.0385588	0.522041	0.0697602		Fstl1	1.36369	1.08845	30.316	70.4961
		Cadm1	28.4868	33.2571	12.1679	1.34849		Bcam	47.761	27.3402	35.1967	2.67797		Marveld2	3.56265	1.4786	0.387541	0.212505		Col1a1	0.411586	0.156927	81.0663	60.7376
		Cdkn1a	24.9046	36.9175	13.8994	1.26209		Dsp	35.8958	15.6415	17.8667	0.734139		St14	2.39015	0	0.0878612	0.0234817		Fbln5	0.356356	0.02177	16.9195	60.5231
		Ccnd1	24.85	32.059	12.9148	2.68765		Cdh6	33.423	36.2081	35.0931	5.14638		Sowahb	1.22501	0.0433836	0.0104886	0.068678		Col11a1	1.3885	2.19578	33.9058	59.3541
		Icam1	23.5116	3.89684	5.10515	1.79266		Cdh13	31.5447	52.2043	19.7494	5.67456		Fgfbp1	1.215	0	1.666	0		Thbs1	0.911083	1.19201	27.1595	56.9136
		Atf3	23.2428	31.2765	19.5456	8.52442		Alcam	30.3957	43.2801	12.883	2.25676		Cldn4	1.14826	0.0233825	1.13062	0		Mest	1.95195	1.20902	25.7863	47.9267
		Smad7	23.0516	22.5041	12.1244	6.89601		Cadm1	28.4868	33.2571	12.1679	1.34849		Ceacam1	0.681094	0	0.81023	0.0716928		Col16a1	0.418951	1.05626	15.4477	45.5693
		Klf4	18.3958	13.2804	8.3729	1.718		Slc7a11	25.0392	22.4079	30.687	1.43898		Tmem45b	0.297309	0	0	0		Loxl2	6.35936	4.63093	33.0108	45.3245
														Eps8l1	0.181113	0	0	0.0363952
				Stem cell					Cell adhesion
														RDI						EMT
