# Supplementary material for: STAT3 sustains tumorigenicity following mutant KRAS ablation
Source: EMBO Rep. 2025 Aug 26;26(20):4900–22. doi: 10.1038/s44319-025-00563-w (PMC12549880; doi:10.1038/s44319-025-00563-w)
Supplement: Supplementary file 5 — Source data Fig. 3 [file 44319_2025_563_MOESM5_ESM.zip]

Archive with 24 entries (20 files):
- Figure 3/
- __MACOSX/._Figure 3
- Figure 3/.DS_Store
- __MACOSX/Figure 3/._.DS_Store
- Figure 3/Figure 3B/
- __MACOSX/Figure 3/._Figure 3B
- Figure 3/Figure 3C/
- __MACOSX/Figure 3/._Figure 3C
- Figure 3/Figure 3A/
- __MACOSX/Figure 3/._Figure 3A
- Figure 3/Figure 3B/Source data for Drug treatment.xlsx
- __MACOSX/Figure 3/Figure 3B/._Source data for Drug treatment.xlsx
- Figure 3/Figure 3C/Figure 4C.pptx
- __MACOSX/Figure 3/Figure 3C/._Figure 4C.pptx
- Figure 3/Figure 3A/.DS_Store
- __MACOSX/Figure 3/Figure 3A/._.DS_Store
- Figure 3/Figure 3A/KPC 5 Mouse Treated anti-PYSTAT3_.png
- __MACOSX/Figure 3/Figure 3A/._KPC 5 Mouse Treated anti-PYSTAT3_.png
- Figure 3/Figure 3A/KPC 5 Mouse anti-PYSTAT3.png
- __MACOSX/Figure 3/Figure 3A/._KPC 5 Mouse anti-PYSTAT3.png
- Figure 3/Figure 3A/KPC B6 anti-CD8a_.png
- __MACOSX/Figure 3/Figure 3A/._KPC B6 anti-CD8a_.png
- Figure 3/Figure 3A/KPC B6 Mouse Treated anti-CD8a_.png
- __MACOSX/Figure 3/Figure 3A/._KPC B6 Mouse Treated anti-CD8a_.png
