# Supplementary material for: STAT3 sustains tumorigenicity following mutant KRAS ablation
Source: EMBO Rep. 2025 Aug 26;26(20):4900–22. doi: 10.1038/s44319-025-00563-w (PMC12549880; doi:10.1038/s44319-025-00563-w)
Supplement: Supplementary file 5 — Source data Fig. 3 [file 44319_2025_563_MOESM5_ESM.zip › Figure 3/Figure 3B/Source data for Drug treatment.xlsx]

## Sheet: Sheet1
	Figure 3B
	Tumors in untreated and drug treated mice
				s
			KPC EV
		Orthotopic	Cells		Day	Day	Day	Day	Day	Day	Day	tumor weights,g
		WT Mouse	Implanted		1	2	3	4	5	6	7
10K cells	Mice transplant	5	KPC EV		Harvest (Dec 12)							0.23
	Nov 29th	6	KPC EV		Harvest (Dec 13)							0.16
	Jan 20th	18	KPC EV		Harvest (Feb)							0.32
	Jan 20th	19	KPC EV		Harvest (Feb)							0.26
	Nov 29th	14	KPC EV		Treat (Dec 16)	Treat (Dec 17)	n	Treat (Dec19)	Treat (Dec 20)	n	Harvest (Dec 22)	0.16
	Nov 29th	3	KPC EV		Treat (Dec 14)	Treat (Dec 15)	n	Treat( Dec 17)	DIED Dec 18th			x
	Nov 29th	1	KPC EV		Treat (Dec 15)	Treat (Dec 16)	n	Treat( Dec 18)	Treat (Dec 19)	n	Harvest (Dec 21)	0.13
	Nov 29th	2	KPC EV		Treat (Dec 14)	Treat (Dec 15)	n	Treat( Dec 17)	Treat( Dec 18)	n	Harvest (Dec 20)	0.14
	Nov 29th	4	KPC EV		Treat (Dec 14)	Treat (Dec 15)	n	Treat( Dec 17)	Treat( Dec 18)	n	Harvest (Dec 20)	0.14
	Nov 29th	17	KPC EV		Treat (Dec 14)	Treat (Dec 15)	n	Treat( Dec 17)	Treat( Dec 18)	n	Harvest (Dec 20)	0.14
10K cells	Mice transplant	11	STAT3KO		Harvest (Dec 13)							0.16
	Nov 30th	13	STAT3KO		Harvest (Dec 13)							0.16
	Jan 20th	20	STAT3KO		Harvest (Feb)							0.22
	Jan 20th	21	STAT3KO		Harvest (Feb)							0.21
	Nov 29th	15	STAT3KO	MRTX (Dec 7, 8)	Treat (Dec 17)	Treat (Dec 18)	n	Treat (Dec 20)	Treat (Dec 21)	n	Harvest (Dec 23)	x
	Nov 29th	7	STAT3KO		Treat (Dec 15)	Treat (Dec 16)	n	Treat (Dec 18)	Treat (Dec 19)	n	Harvest (Dec 21)	0.02
	Nov 29th	8	STAT3KO		Treat (Dec 14)	Treat (Dec 15)	n	Treat (Dec 17)	Treat (Dec 18)	n	Harvest (Dec 20)	0.06
	Nov 29th	9	STAT3KO		Treat (Dec 16)	Treat (Dec 17)	n	Treat (Dec 19)	Treat (Dec 20)	n	Harvest (Dec 22)	0.01
	Nov 29th	10	STAT3KO		Treat (Dec 14)	Treat (Dec 15)	n	Treat (Dec 17)	Treat (Dec 18)	n	Harvest (Dec 20)	0.12
	Nov 29th	12	STAT3KO		Treat (Dec 15)	Treat (Dec 16)	n	Treat (Dec 17)	Treat (Dec 19)	Harvest (Dec 20)		0.04
	Nov 29th	16	STAT3KO		Treat (Dec 14)	Treat (Dec 15)	n	Treat (Dec 17)	Treat (Dec 18)	n	Harvest (Dec 20)	0
	Not in Figure		KPC Untreated								Harvest Day 7	0.99
			KPC Untreated								Harvest Day 7	0.49
			KPC Untreated								Harvest Day 7	0.73
			KPC Untreated								Harvest Day 7	0.56
			KPC Untreated								Harvest Day 7	0.5
												0.654	avg
			ST3KO Untreated								Harvest Day 7	0.57
			ST3KO Untreated								Harvest Day 7	0.52
			ST3KO Untreated								Harvest Day 7	0.48
			ST3KO Untreated								Harvest Day 7	0.51
												0.52	avg
