# Supplementary material for: STAT3 sustains tumorigenicity following mutant KRAS ablation
Source: EMBO Rep. 2025 Aug 26;26(20):4900–22. doi: 10.1038/s44319-025-00563-w (PMC12549880; doi:10.1038/s44319-025-00563-w)
Supplement: Supplementary file 6 — Source data Fig. 4 [file 44319_2025_563_MOESM6_ESM.zip]

Archive with 42 entries (34 files):
- Figure 4/
- __MACOSX/._Figure 4
- Figure 4/Figure 4E/
- __MACOSX/Figure 4/._Figure 4E
- Figure 4/Figure 4B/
- __MACOSX/Figure 4/._Figure 4B
- Figure 4/Figure 4C/
- __MACOSX/Figure 4/._Figure 4C
- Figure 4/Figure 4D/
- __MACOSX/Figure 4/._Figure 4D
- Figure 4/.DS_Store
- __MACOSX/Figure 4/._.DS_Store
- Figure 4/Figure 4A/
- __MACOSX/Figure 4/._Figure 4A
- Figure 4/Figure 4F/
- __MACOSX/Figure 4/._Figure 4F
- Figure 4/Figure 4G/
- __MACOSX/Figure 4/._Figure 4G
- Figure 4/Figure 4E/Figure 4E.pptx
- __MACOSX/Figure 4/Figure 4E/._Figure 4E.pptx
- Figure 4/Figure 4E/.DS_Store
- __MACOSX/Figure 4/Figure 4E/._.DS_Store
- Figure 4/Figure 4B/Figure 4B.pptx
- __MACOSX/Figure 4/Figure 4B/._Figure 4B.pptx
- Figure 4/Figure 4C/.DS_Store
- __MACOSX/Figure 4/Figure 4C/._.DS_Store
- Figure 4/Figure 4C/Figure 4C.pptx
- __MACOSX/Figure 4/Figure 4C/._Figure 4C.pptx
- Figure 4/Figure 4D/Figure 4D.pptx
- __MACOSX/Figure 4/Figure 4D/._Figure 4D.pptx
- Figure 4/Figure 4A/iKRAS_STAT3KO clones -_+ Doxycycline_anti-KRAS.jpg
- __MACOSX/Figure 4/Figure 4A/._iKRAS_STAT3KO clones -_+ Doxycycline_anti-KRAS.jpg
- Figure 4/Figure 4A/.DS_Store
- __MACOSX/Figure 4/Figure 4A/._.DS_Store
- Figure 4/Figure 4A/iKRAS_STAT3KO clones + Doxycycline_anti-STAT3 .jpg
- __MACOSX/Figure 4/Figure 4A/._iKRAS_STAT3KO clones + Doxycycline_anti-STAT3 .jpg
- Figure 4/Figure 4A/iKRAS_STAT3KO clones + Doxycycline_ERK.jpg
- __MACOSX/Figure 4/Figure 4A/._iKRAS_STAT3KO clones + Doxycycline_ERK.jpg
- Figure 4/Figure 4F/Figure 4F.pptx
- __MACOSX/Figure 4/Figure 4F/._Figure 4F.pptx
- Figure 4/Figure 4G/Figure 4G.pptx
- __MACOSX/Figure 4/Figure 4G/._Figure 4G.pptx
