# Supplementary material for: STAT3 sustains tumorigenicity following mutant KRAS ablation
Source: EMBO Rep. 2025 Aug 26;26(20):4900–22. doi: 10.1038/s44319-025-00563-w (PMC12549880; doi:10.1038/s44319-025-00563-w)
Supplement: Supplementary file 7 — EV Figure Source Data [file 44319_2025_563_MOESM7_ESM.zip]

Archive with 4 entries (4 files):
- EMBOR-2025-61534-TV3_Figure_EV1.zip
- EMBOR-2025-61534-TV3_Figure_EV2.zip
- EMBOR-2025-61534-TV3_Figure_EV3.zip
- EMBOR-2025-61534-TV3_Figure_EV5.zip
